# Supplementary material for: Anti-Inflammatory and Antioxidant Properties of Tart Cherry Consumption in the Heart of Obese Rats
Source: Biology (Basel). 2022 Apr 23;11(5):646. doi: 10.3390/biology11050646 (PMC9138407; doi:10.3390/biology11050646)
Supplement: Supplementary file 1 [file biology-11-00646-s001.zip]

Archive with 1 entries (1 files):
- biology-1652357-supplementary.pdf
